# Supplementary material for: Active microbial biofilms in deep poor porous continental subsurface rocks
Source: Sci Rep. 2018 Jan 24;8:1538. doi: 10.1038/s41598-018-19903-z (PMC5784017; doi:10.1038/s41598-018-19903-z)
Supplement: Supplementary file 1 — Supplementary Dataset 1 [file 41598_2018_19903_MOESM1_ESM.xlsx]

## Sheet: Hoja1
		Mineralogy		Elemental analysis by TXRF (ppm)
	Depth	Minerals	Percentage (%)	Al	Si	S	Cl	K	Ca	Cr	Mn	Fe	Ni	Cu	Zn	As	Br
	139.4 m	Quartz	73	92.7	205.2	88550	1650	26.87	0.619	0	0.525	223.08	0	13800	0.207	0	0
		Pyrite	8.3	23.3	344.4	33.08	637.2	65.385	55.12	0	3433	760.375	0.083	702.008	1818.47	0	17313
		Clinoclhore ferroan	18.75
	284 m	Quartz	67.3	103.3	183.5	171900	0	48.97	0.437	0.158	0.064	180.2	0.037	0.098	0.082	0	0
		Illite	27.8	10.375	140.225	13.79	4.76	38530.6	3346.11	0	2869.61	1722.47	0.00125	0.03225	0.08075	0	5288.92
		Pyrite	4.8
	355.7 m	Quartz	92.4
		Jacobsite	3.36	14.8	167.7	26.36	352	42.93	89.25	0	9213	27.04	0.037	0.279	0.929	0	4904
		Muscovite	4.2
	414 m	Jasper/quartz	61.6
		Dolomite	19.2	15.5	277.5	33.72	697.25	83.49	256.46	0	3821.25	8607.58	0.0265	0	0.421	0	107.25
		Mg-calcite	13.7
		Ankerite/siderite	5.5
	420 m	Quartz	86.2
		Clinochlore-ferroan	13.8	146	543	40.5	10.82	99.7	26	0.076	4489	49.17	0.045	0.15	0.45	0.036	23
	496.8 m	Quartz	82	177.2	170.9	13560	1480	86991	17.18	0.329	1224	131.93	0.091	0.058	0.111	0.08	0
		Pyrite	6.55	10	195	29.5	604.5	60.5	156	0	9	17	0.0555	0.15	0.895	0	17.45
		Illite	11.5
	519.1 m	Quartz	76.5
		Dolomite	11.22	0	377	26.84	1373	106	358	0	23	72.5	0.109	0	1.76	0	17.4
		Illite	12.24
		TXRF in ppm, in red analysis of the substrate samples, in black analysis of extracted water soluble material
